# Supplementary material for: Efficacy and tolerability of bevacizumab in patients with severe Covid-19
Source: Nat Commun. 2021 Feb 5;12:814. doi: 10.1038/s41467-021-21085-8 (PMC7864918; doi:10.1038/s41467-021-21085-8)
Supplement: Supplementary file 4 — Source Data [file 41467_2021_21085_MOESM4_ESM.xls]

## Sheet: Table 1
patient ID	Group	Country	AGE	temperature	Symptom onset to admission(DAYS)	Admission to BEVA treatment(DAYS)	GENDER(1MALE 2FEMALE)	BMI	Smoke(1 YES 0 NO)	Heart_disease(1 YES 0 NO)	Hypertension(1 YES 0 NO)	Diabetes(1 YES 0 NO)	COPD(1 YES 0 NO)	Asthma(1 YES 0 NO)	Fever(1 YES 0 NO)	Dry_cough(1 YES 0 NO)	Expectoration(1 YES 0 NO)	fatigue(1 YES 0 NO)	Short_of_breath(1 YES 0 NO)	Chest_distress(1 YES 0 NO)	Chill(1 YES 0 NO)	Headache(1 YES 0 NO)
C1	BEVA	China	55	38.5	15	10	2	21.83	0	0	0	0	0	0	1	1	0	1	1	1	1	1
C2	BEVA	China	55	38.8	6	17	1	28.09	0	0	0	0	0	0	1	1	0	0	0	0	0	0
C3	BEVA	China	68	38.5	14	12	1	23.31	0	0	0	0	0	0	1	0	1	1	1	1	0	1
C4	BEVA	China	47	37.3	15	11	1	23.03	0	0	0	0	0	0	1	1	0	0	0	0	0	0
C5	BEVA	China	65	38	11	8	2	23.15	0	0	0	0	0	0	1	1	0	1	1	0	0	0
C6	BEVA	China	63	40	7	16	2	23.44	0	0	1	0	0	0	1	0	1	1	0	1	0	0
C7	BEVA	China	69	39.8	18	9	1	24.02	0	0	1	0	0	0	1	0	1	1	1	0	1	0
C8	BEVA	China	50	39.5	8	5	1	24.16	0	0	0	0	0	0	1	1	0	1	1	0	1	0
C9	BEVA	China	48	39.4	10	6	1	20.07	0	0	0	0	0	0	1	1	0	0	1	1	0	0
C10	BEVA	China	69	38.5	11	31	2	24.03	0	0	1	1	0	0	1	1	0	1	0	0	0	0
C11	BEVA	China	65	39	17	31	2	21.48	0	0	1	1	0	0	1	1	0	0	0	0	0	0
C12	BEVA	China	61	38	21	31	1	19.49	1	0	0	0	1	0	1	0	1	1	0	0	0	0
C13	CONTROL	China	67		15	6	1	30.42	0	0	0	1	0	0	1	1	1	0	0	0	0	0
C14	CONTROL	China	62	39.5	12	9	2	30.33	0	1	1	0	0	0	1	0	1	1	0	1	0	0
C15	CONTROL	China	56	38	20	12	1	28.38	0	0	0	0	0	0	1	1	0	0	0	0	0	0
C16	CONTROL	China	66	37.8	6	12	2	23.8	0	0	1	0	0	0	1	1	0	0	1	1	0	0
C17	CONTROL	China	47	38.1	13	4	1	22.49	0	0	0	0	0	0	1	0	1	0	0	1	0	0
C18	CONTROL	China	62	38.5	8	8	1	25.49	0	0	0	0	0	0	1	1	1	1	0	0	0	1
C19	CONTROL	China	54	38.6	21	11	2	22.1	0	1	1	0	0	0	1	0	1	1	0	0	0	0
C20	CONTROL	China	69		3	11	2	25.89	0	0	1	0	0	0	1	0	0	0	0	0	0	0
C21	CONTROL	China	49		15	18	1	29.07	0	0	0	0	0	0	0	0	1	1	0	0	0	0
C22	CONTROL	China	57	39	5	19	1	22.04	0	0	1	1	0	0	1	1	0	0	0	0	0	0
C23	CONTROL	China	64	37.5	9	3	1	27.36	1	0	0	1	0	0	1	1	1	0	0	1	0	0
C24	CONTROL	China	69		21	14	2	21.6	0	1	0	1	0	0	0	0	0	0	0	1	0	0
I1	BEVA	Italian	58	40	10	4	1	25	0	0	0	0	0	0	1	1	0	1	1	0	1	1
I2	BEVA	Italian	66	38.2	7	8	1	24	0	1	1	1	0	0	1	1	1	0	1	1	1	0
I3	BEVA	Italian	65	37.9	5	6	1	31	1	0	1	0	0	0	1	1	0	1	1	0	1	0
I4	BEVA	Italian	50	38	7	3	1	31	0	0	1	0	0	0	1	1	0	1	1	0	0	0
I5	BEVA	Italian	65	38.9	11	3	1	27	1	0	0	1	0	0	1	1	0	1	1	0	0	1
I6	BEVA	Italian	47	37.6	5	3	1	29	0	0	0	0	1	1	1	1	0	0	1	0	0	0
I7	BEVA	Italian	61	39	14	8	1	42	1	0	1	0	0	0	1	1	1	1	1	0	0	0
I8	BEVA	Italian	60	39	15	4	1	22	1	0	1	0	0	0	1	1	0	0	0	0	0	1
I9	BEVA	Italian	66	38.9	10	12	2	25	0	1	1	0	1	0	1	1	0	0	1	0	0	0
I10	BEVA	Italian	74	38	5	5	1	26	0	0	1	1	0	0	1	0	0	0	1	0	0	0
I11	BEVA	Italian	69	37	7	3	1	26	1	0	1	1	0	0	0	1	1	1	1	0	0	0
I12	BEVA	Italian	73	40	17	0	1	26	0	0	0	0	0	0	1	1	0	1	1	0	0	1
I13	BEVA	Italian	59	38.5	10	3	1	31	0	0	0	0	0	1	1	1	0	1	1	0	0	0
I14	BEVA	Italian	60	38	6	2	1	31	1	0	1	0	0	0	1	1	0	1	1	0	0	0
I15	CONTROL	Italian	78	38	8	0	1	22	1	0	1	0	0	0	1	1	0	1	1	0	0	0
I16	CONTROL	Italian	77	38.8		0	1	25	0	0	1	0	0	0	1	1	0	1	1	0	0	0
I17	CONTROL	Italian	68	39.5	8	4	1	27	0	0	1	0	0	0	1	1	0	0	0	0	0	0
I18	CONTROL	Italian	58	38.5	5	4	1	24	0	0	1	0	0	0	1	1	0	0	1	0	0	0
I19	CONTROL	Italian	75	38.5	10	4	1	27	1	0	1	1	0	0	1	1	0	1	1	0	0	0
I20	CONTROL	Italian	48	37.8	11	0	1	25	0	0	0	0	0	0	0	1	0	0	1	0	0	0
I21	CONTROL	Italian	78	38.5	9	0	2	24	0	0	1	0	0	0	1	0	0	0	1	0	0	0
I22	CONTROL	Italian	69	38	3	4	1	20	0	0	0	0	0	0	1	0	0	0	0	0	0	0
I23	CONTROL	Italian	72	37.2	18	0	1	25	1	0	0	0	0	0	1	0	0	1	0	1	0	0
I24	CONTROL	Italian	64	37.2	14	0	2	22	0	0	1	0	0	0	1	1	0	0	0	0	0	0
I25	CONTROL	Italian	74	37.2	12	0	2	27	1	0	0	0	1	1	1	0	0	1	1	0	0	0
I26	CONTROL	Italian	63	39	5	0	1	20	0	0	0	0	1	0	1	1	0	0	1	1	1	1
I27	CONTROL	Italian	76	38.2	5	0	1	27	1	0	1	0	1	1	1	1	0	1	1	0	0	0
I28	CONTROL	Italian	64	39.5	15	3	1	24	1	0	1	0	1	0	1	0	0	0	1	0	0	0

## Sheet: Table 2
patient ID	Group	Country	Patchy shadow_BASELINE	Patchy shadow_DAY7	Ground-glass opacity_BASELINE	Ground-glass opacity_DAY7	Total Lesion area_BASELINE（CM3)	Total Lesion area_DAY7（CM3)	Right Lung Lesion ratio (CT)_BASELINE	Right Lung Lesion ratio (CT)_DAY7	Left Lung Lesion ratio (CT)_BASELINE	Left Lung Lesion ratio (CT)_DAY7	Right Lung Lesion ratio (X RAY)_BASELINE	Left Lung Lesion ratio (X RAY)_BASELINE	Right Lung Lesion ratio (X RAY)_DAY3	Left Lung Lesion ratio (X RAY)_DAY3	Right Lung Lesion ratio (X RAY)_DAY7	Left Lung Lesion ratio (X RAY)_DAY7
C1	BEVA	China
C2	BEVA	China	2	0	6	7	1078.26	1151.14	12.41	12.37	45.24	41.73
C3	BEVA	China	0	0	8	8	539.626	484.267	14.23	12.44	13.7	12.21
C4	BEVA	China
C5	BEVA	China
C6	BEVA	China
C7	BEVA	China
C8	BEVA	China	4	0	0	3	1474.69	877.096	61.47	30.15	31.81	15.49
C9	BEVA	China	0	1	4	18	1437.87	341.233	42.81	6.7	54.62	13.78
C10	BEVA	China	0	2	8	6	526.017	450.485	7.46	8.93	38.05	38.81
C11	BEVA	China	9	5	2	13	520.476	316.352	13.13	10.41	18.12	8.59
C12	BEVA	China
C13	CONTROL	China
C14	CONTROL	China
C15	CONTROL	China
C16	CONTROL	China
C17	CONTROL	China
C18	CONTROL	China
C19	CONTROL	China
C20	CONTROL	China
C21	CONTROL	China
C22	CONTROL	China
C23	CONTROL	China
C24	CONTROL	China
I1	BEVA	Italian	3	8	1	3	1380.9	885.518	24.4	14.99	45.15	24.68
I2	BEVA	Italian											0	55.5	0	37.14	0	27
I3	BEVA	Italian											85.88	76.24	81.11	65.62	51.41	63.14
I4	BEVA	Italian											27.81	46.07	32.71	42.48	24.9	29.12
I5	BEVA	Italian											34.81	49.13	36.08	83.14	32.15	70.26
I6	BEVA	Italian	4	2	3	4	1033.43	966.783	24.2	16.18	33.4	19.88
I7	BEVA	Italian											91.37	91.79	35.21	34.31	34.33	49.33
I8	BEVA	Italian											20.82	38.79	8.79	27.77	1	5.11
I9	BEVA	Italian											64.85	79.89	30.41	45.52	3.14	15.78
I10	BEVA	Italian											57.18	40.08	43.15	26.56	28.45	21.77
I11	BEVA	Italian											68.7	32.15	76.56	49.83	86.13	61.16
I12	BEVA	Italian											39.82	45.55	30.48	33.74	8	26
I13	BEVA	Italian											33.56	37.81	16.43	19.29	6	12
I14	BEVA	Italian											74.8	69.43	58.15	49.29	38.45	42.22
I15	CONTROL	Italian
I16	CONTROL	Italian
I17	CONTROL	Italian
I18	CONTROL	Italian
I19	CONTROL	Italian
I20	CONTROL	Italian
I21	CONTROL	Italian
I22	CONTROL	Italian
I23	CONTROL	Italian
I24	CONTROL	Italian
I25	CONTROL	Italian
I26	CONTROL	Italian
I27	CONTROL	Italian
I28	CONTROL	Italian

## Sheet: Figure 2
patient ID	Group	Country	PaO2_FiO2_BASELINE	PaO2_FiO2_DAY1	PaO2_FiO2_DAY3	PaO2_FiO2_DAY7
C1	BEVA	China	303	346		315
C2	BEVA	China	206	221		197
C3	BEVA	China	245	230		227
C4	BEVA	China	294	355		405
C5	BEVA	China	375	451		576
C6	BEVA	China	256	256		264
C7	BEVA	China	367	476		348
C8	BEVA	China	224	392		449
C9	BEVA	China	141	286		405
C10	BEVA	China	443	429		581
C11	BEVA	China	312	471		405
C12	BEVA	China	238	371
C13	CONTROL	China	103	206		310
C14	CONTROL	China	125	264		187
C15	CONTROL	China	259	169		217
C16	CONTROL	China	137	242		447
C17	CONTROL	China	228	140		327
C18	CONTROL	China	276	267		218
C19	CONTROL	China	400	297		367
C20	CONTROL	China	300	276		467
C21	CONTROL	China	370	288		472
C22	CONTROL	China	176	249		243
C23	CONTROL	China	367	324		403
C24	CONTROL	China	427	343		362
I1	BEVA	Italian	262	357	289	203
I2	BEVA	Italian	164	168	171	275
I3	BEVA	Italian	187	213	251	298
I4	BEVA	Italian	181	300	440	521
I5	BEVA	Italian	132	211	171	308
I6	BEVA	Italian	273	306	228	438
I7	BEVA	Italian	139	267	211	224
I8	BEVA	Italian	173	159	162	293
I9	BEVA	Italian	145	161	247	309
I10	BEVA	Italian	140	144	229	230
I11	BEVA	Italian	153	284	229	274
I12	BEVA	Italian	150	124	89	237
I13	BEVA	Italian	144	182	363	320
I14	BEVA	Italian	126	184	294	260
I15	CONTROL	Italian	180	160	80	80
I16	CONTROL	Italian	184	140	130	110
I17	CONTROL	Italian	180	120	140	140
I18	CONTROL	Italian	135	130	100	120
I19	CONTROL	Italian	120	98	90	85
I20	CONTROL	Italian	230	204	225	206
I21	CONTROL	Italian	360	60	58	88
I22	CONTROL	Italian	295	375	163	145
I23	CONTROL	Italian	183		124	114
I24	CONTROL	Italian	245		190	174
I25	CONTROL	Italian	135	92	99	104
I26	CONTROL	Italian	211	220	167	257
I27	CONTROL	Italian	125	126	98	99
I28	CONTROL	Italian	115	94	86.2	108

## Sheet: Figure 6
patient ID	Group	Country	Lymphocyte	C_reactive_protein	TIMEPIONT
C1	BEVA	China	1.93	10.9	BASE
C2	BEVA	China	0.88		BASE
C3	BEVA	China			BASE
C4	BEVA	China			BASE
C5	BEVA	China			BASE
C6	BEVA	China			BASE
C7	BEVA	China			BASE
C8	BEVA	China	0.77		BASE
C9	BEVA	China	1.22		BASE
C10	BEVA	China			BASE
C11	BEVA	China			BASE
C12	BEVA	China			BASE
I1	BEVA	Italian	1.06	100.9	BASE
I2	BEVA	Italian	1.01	63.3	BASE
I3	BEVA	Italian			BASE
I4	BEVA	Italian	0.92		BASE
I5	BEVA	Italian			BASE
I6	BEVA	Italian	1.46	139.9	BASE
I7	BEVA	Italian	0.91	69.4	BASE
I8	BEVA	Italian	0.71	60.7	BASE
I9	BEVA	Italian	0.59		BASE
I10	BEVA	Italian	1.18	193.8	BASE
I11	BEVA	Italian	0.88	35.2	BASE
I12	BEVA	Italian			BASE
I13	BEVA	Italian	0.42	203.4	BASE
I14	BEVA	Italian			BASE
C1	BEVA	China	5.06	2.5	DAY7
C2	BEVA	China	1.09		DAY7
C3	BEVA	China			DAY7
C4	BEVA	China			DAY7
C5	BEVA	China			DAY7
C6	BEVA	China			DAY7
C7	BEVA	China			DAY7
C8	BEVA	China	1.56		DAY7
C9	BEVA	China	3.29		DAY7
C10	BEVA	China			DAY7
C11	BEVA	China			DAY7
C12	BEVA	China			DAY7
I1	BEVA	Italian	1.26	27.3	DAY7
I2	BEVA	Italian	0.92	1.5	DAY7
I3	BEVA	Italian			DAY7
I4	BEVA	Italian	1.99		DAY7
I5	BEVA	Italian			DAY7
I6	BEVA	Italian	2.43	3.8	DAY7
I7	BEVA	Italian	1.61	107	DAY7
I8	BEVA	Italian	1.71	5.4	DAY7
I9	BEVA	Italian	0.56		DAY7
I10	BEVA	Italian	1.03	135.8	DAY7
I11	BEVA	Italian	1.3	9.6	DAY7
I12	BEVA	Italian			DAY7
I13	BEVA	Italian	0.39	1.8	DAY7
I14	BEVA	Italian			DAY7

## Sheet: Supplementary table 1
patient ID	Group	Country	White blood cell_BASELINE	White blood cell_DAY7	Neutrophil_BASELINE	Neutrophil_DAY7	Lymphocyte_BASELINE	Lymphocyte_DAY7	Platelet_BASELINE	Platelet_DAY7	Red blood cell_BASELINE	Red blood cell_DAY7	Hemoglobin_BASELINE	Hemoglobin_DAY7	C-reactive protein_BASELINE	C-reactive protein_DAY7	D-dimer_BASELINE	D-dimer_DAY7	Fibrinogen(mg/dL)_BASELINE	Fibrinogen(mg/dL)_DAY7	Activated partial thromboplastin time(s)_BASELINE	Activated partial thromboplastin time(s)_DAY7
C1	BEVA	China	13.06	19.42	9.67	12.4	1.93	5.06	392	386	3.68	3.8	10.5	10.9	10.9	2.5
C2	BEVA	China	10.52	10.66	1.54	8.46	0.88	1.09	148	116	4.84	4.53	14.3	13.5			1183	1446	252	419	23.6	26.3
C3	BEVA	China
C4	BEVA	China
C5	BEVA	China
C6	BEVA	China
C7	BEVA	China
C8	BEVA	China	6.6	4.6	5.3	2.46	0.77	1.56	247	310	4.74	4.9	12.9	13
C9	BEVA	China	4.6	8.64	2.82	4.63	1.22	3.29	277	301	4.02	3.31	13.5	10.8
C10	BEVA	China
C11	BEVA	China
C12	BEVA	China
I1	BEVA	Italian	6.94	5.51	5.41	3.53	1.06	1.26	114	332	4.74	4.7	14	13.6	100.9	27.3	435	599
I2	BEVA	Italian	5.4	7.34	3.79	5.94	1.01	0.92	234	376	3.7	3.83	12.8	13.4	63.3	1.5
I3	BEVA	Italian
I4	BEVA	Italian	11.8	6.67	10.2	3.76	0.92	1.99	334	509	4.68	4.67	14	14.1
I5	BEVA	Italian
I6	BEVA	Italian	8.52	6.85	6.48	3.56	1.46	2.43	141	285	5.64	4.71	17.3	14.2	139.9	3.8	502	1062
I7	BEVA	Italian	9.27	16.89	7.42	13.92	0.91	1.61	260	231	3.98	3.3	11.6	10	69.4	107	5467	2057			30	33
I8	BEVA	Italian	6.44	11.09	5.45	8.25	0.71	1.71	343	302	4.59	4.02	14.3	12.4	60.7	5.4	475	279	817	343	32	32
I9	BEVA	Italian	11.65	13.96	10.7	13.03	0.59	0.56	564	279	3.69	3.71	11.6	11.8			356	139	284	167	27	26
I10	BEVA	Italian	12.01	9.64	9.88	7.61	1.18	1.03	711	584	4.69	4.58	12.8	12.3	193.8	135.8	965	544	944	787	40	44
I11	BEVA	Italian	10.82	10.61	8.67	7.28	0.88	1.3	574	418	4.4	4.02	13.2	11.9	35.2	9.6	340	199	694	568	31	35
I12	BEVA	Italian
I13	BEVA	Italian	6.69	9.44	6.06	8.61	0.42	0.39	244	314	4.75	5.43	13.3	16.4	203.4	1.8	361	214			37	33
I14	BEVA	Italian

## Sheet: Supplementary Figure 4
patient ID	Group	Country	PaO2_FiO2_BASELINE	PaO2_FiO2_DAY1	PaO2_FiO2_DAY7
I1	BEVA	Italian	262	357	203
I2	BEVA	Italian	164	168	275
I3	BEVA	Italian	187	213	298
I4	BEVA	Italian	181	300	521
I5	BEVA	Italian	132	211	308
I6	BEVA	Italian	273	306	438
I7	BEVA	Italian	139	267	224
I8	BEVA	Italian	173	159	293
I9	BEVA	Italian	145	161	309
I10	BEVA	Italian	140	144	230
I11	BEVA	Italian	153	284	274
I12	BEVA	Italian	150	124	237
I13	BEVA	Italian	144	182	320
I14	BEVA	Italian	126	184	260
I15	CONTROL	Italian	180	160	80
I16	CONTROL	Italian	184	140	110
I17	CONTROL	Italian	180	120	140
I18	CONTROL	Italian	135	130	120
I19	CONTROL	Italian	120	98	85
I20	CONTROL	Italian	230	204	206
I21	CONTROL	Italian	360	60	88
I22	CONTROL	Italian	295	375	145
I23	CONTROL	Italian	183		114
I24	CONTROL	Italian	245		174
I25	CONTROL	Italian	135	92	104
I26	CONTROL	Italian	211	220	257
I27	CONTROL	Italian	125	126	99
I28	CONTROL	Italian	115	94	108
C1	BEVA	China	303	346	315
C2	BEVA	China	206	221	197
C3	BEVA	China	245	230	227
C4	BEVA	China	294	355	405
C5	BEVA	China	375	451	576
C6	BEVA	China	256	256	264
C7	BEVA	China	367	476	348
C8	BEVA	China	224	392	449
C9	BEVA	China	141	286	405
C10	BEVA	China	443	429	581
C11	BEVA	China	312	471	405
C12	BEVA	China	238	371
C13	CONTROL	China	103	206	310
C14	CONTROL	China	125	264	187
C15	CONTROL	China	259	169	217
C16	CONTROL	China	137	242	447
C17	CONTROL	China	228	140	327
C18	CONTROL	China	276	267	218
C19	CONTROL	China	400	297	367
C20	CONTROL	China	300	276	467
C21	CONTROL	China	370	288	472
C22	CONTROL	China	176	249	243
C23	CONTROL	China	367	324	403
C24	CONTROL	China	427	343	362

## Sheet: Supplementary Figure 5
patient ID	Group	Country	BMI	PaO2_FiO2_BASELINE	PaO2_FiO2_DAY1	PaO2_FiO2_DAY7
C1	BEVA	China	21.83	303	346	315
C2	BEVA	China	28.09	206	221	197
C3	BEVA	China	23.31	245	230	227
C4	BEVA	China	23.03	294	355	405
C5	BEVA	China	23.15	375	451	576
C6	BEVA	China	23.44	256	256	264
C7	BEVA	China	24.02	367	476	348
C8	BEVA	China	24.16	224	392	449
C9	BEVA	China	20.07	141	286	405
C10	BEVA	China	24.03	443	429	581
C11	BEVA	China	21.48	312	471	405
C12	BEVA	China	19.49	238	371
C13	CONTROL	China	30.42	103	206	310
C14	CONTROL	China	30.33	125	264	187
C15	CONTROL	China	28.38	259	169	217
C16	CONTROL	China	23.8	137	242	447
C17	CONTROL	China	22.49	228	140	327
C18	CONTROL	China	25.49	276	267	218
C19	CONTROL	China	22.1	400	297	367
C20	CONTROL	China	25.89	300	276	467
C21	CONTROL	China	29.07	370	288	472
C22	CONTROL	China	22.04	176	249	243
C23	CONTROL	China	27.36	367	324	403
C24	CONTROL	China	21.6	427	343	362
I1	BEVA	Italian	25	262	357	203
I2	BEVA	Italian	24	164	168	275
I3	BEVA	Italian	31	187	213	298
I4	BEVA	Italian	31	181	300	521
I5	BEVA	Italian	27	132	211	308
I6	BEVA	Italian	29	273	306	438
I7	BEVA	Italian	42	139	267	224
I8	BEVA	Italian	22	173	159	293
I9	BEVA	Italian	25	145	161	309
I10	BEVA	Italian	26	140	144	230
I11	BEVA	Italian	26	153	284	274
I12	BEVA	Italian	26	150	124	237
I13	BEVA	Italian	31	144	182	320
I14	BEVA	Italian	31	126	184	260
I15	CONTROL	Italian	22	180	160	80
I16	CONTROL	Italian	25	184	140	110
I17	CONTROL	Italian	27	180	120	140
I18	CONTROL	Italian	24	135	130	120
I19	CONTROL	Italian	27	120	98	85
I20	CONTROL	Italian	25	230	204	206
I21	CONTROL	Italian	24	360	60	88
I22	CONTROL	Italian	20	295	375	145
I23	CONTROL	Italian	25	183		114
I24	CONTROL	Italian	22	245		174
I25	CONTROL	Italian	27	135	92	104
I26	CONTROL	Italian	20	211	220	257
I27	CONTROL	Italian	27	125	126	99
I28	CONTROL	Italian	24	115	94	108
